# Supplementary material for: A next-generation anti-CTLA-4 probody mitigates toxicity and enhances anti-tumor immunity in mice
Source: Nat Commun. 2025 Oct 10;16:9029. doi: 10.1038/s41467-025-64081-y (PMC12514261; doi:10.1038/s41467-025-64081-y)
Supplement: Supplementary file 4 — Source Data [file 41467_2025_64081_MOESM4_ESM.xlsx]

## Sheet: Figure 1
Fig1b	Binding to MC38-hCTLA-4
	Conc.(log10nM)	Ipi		ProCTLA-4		ProCTLA-4 + MMP
	1.82391	937	984	715	775	977	1040
	1.04576	882	921	210	513	827	818
	0.267606	571	551	196	195	395	450
	-0.510545	159	194	100	126	94	95
	-1.2887	30	27	25	68	34	5
	2.60206	946	970	849	858	935	927
Fig1c	A549 Body Weight Change
	Days after treatment	CTR					Ipi					ProCTLA-4
	0	0	0	0	0	0	0	0	0	0	0	0	0	0	0	0
	3	0.86	2.49	3.81	0.44	-1.37	3.49	0.43	-1.32	0.44	3.1	2.78	1.67	1.97	-2.4	1.27
	6	0.86	2.49	4.76	4.37	0.91	7.42	1.73	4.39	-0.44	6.64	14.44	12.78	8.87	8.65	5.08
	8	4.74	1.99	8.57	1.75	1.37	9.17	2.16	5.7	1.33	6.19	16.67	14.44	9.85	8.17	5.51
	9	5.6	3.48	8.57	0.44	5.02	7.86	-0.43	6.14	1.33	7.08	17.78	15.56	8.87	9.13	6.36
	10	6.9	6.97	9.05	2.62	7.31	6.55	-0.87	3.07	-0.88	4.87	23.33	17.78	6.4	12.5	9.32
	13	12.07	9.95	13.33	6.11	8.22	6.11	-5.19	-0.88	-0.44	2.21	30.56	20	4.93	16.83	10.59
	16	9.05	8.46	15.71	6.99	9.13	3.93	-10.82	-3.95	-5.75	0.88	32.22	20	5.91	16.35	11.44
	19	7.33	8.96	13.81	-1.31	6.85	-2.18	-20.35	-12.28	-9.73	-6.19	33.89	18.33	5.42	14.42	12.71
	22	7.76	8.96	11.43	-1.75	10.05	-10.04	-29.87	-21.05	-9.29	-11.06	32.78	20	6.4	14.9	10.59
	26	8.62	8.46	14.29	0.44	7.31	-20.09			-16.37	-13.72	32.78	22.22	5.91	18.27	13.56
	29	9.48	10.45	15.24	3.06	9.13	-26.64			-26.11		34.44	22.78	7.88	17.31	15.25
	33	8.62	7.96	12.86	0.87	5.94				-30.97		31.67	22.22	5.42	16.83	16.1
Fig1d	A549 survival
	Days after treatment	Ctr	Ipi	ProCTLA-4
	44	0
	44	0
	44	0
	44	0
	44	0
	37		1
	27		1
	28		1
	39		1
	34		1
	44			0
	44			0
	44			0
	44			0
	44			0
Fig1e	Serum IFN-γ
	CTR					Ipi					ProCTLA-4
Conc.(pg/mL)	72.2	113.55	32.85	33.5	32.85	170.65	815.85	228.65	484.55	224.35	76.7	76.7	73.3	10.4	10.3
Fig1f	Body Weight Change
	Days after treatment	anti-PD-1										anti-PD-1+Ipi										anti-PD-1+ProCTLA-4
	0	0	0	0	0	0	0	0	0	0	0	0	0	0	0	0	0	0	0	0	0	0	0	0	0	0	0	0	0	0	0
	3	18.57	22.86	20.9	24.53	26.15	22.45	27.69	22.58	23.61	29.33	22.58	19.67	22.06	29.41	30.77	25	20	20	22.86	22.86	22.54	17.24	32.35	28.57	31.88	20	15.94	23.73	22.86	25.68
	6	37.14	34.29	35.82	45.28	41.54	34.69	46.15	35.48	40.28	40	40.32	40.98	36.76	50	50	46.67	15.38	37.14	57.14	38.57	33.8	51.72	35.29	55.56	46.38	31.43	33.33	37.29	38.57	37.84
	9	50	44.29	47.76	58.49	47.69	48.98	53.85	50	38.89	50.67	53.23	42.62	52.94	66.18	53.85	61.67	36.92	40	71.43	45.71	52.11	43.1	47.06	71.43	62.32	50	44.93	42.37	48.57	54.05
	12	77.14	74.29	71.64	77.36	89.23	71.43	75.38	69.35	75	77.33	75.81	42.62	73.53	95.59	59.62	78.33	20	27.14	94.29	70	73.24	67.24	67.65	85.71	89.86	67.14	68.12	71.19	68.57	79.73
	15	115.71	107.14	114.93	111.32	124.62	95.92	90.77	87.1	91.67	88	77.42	27.87	57.35	119.12	30.77	66.67	3.08	5.71	97.14	84.29	108.45	98.28	80.88	103.17	104.35	92.86	82.61	84.75	82.86	93.24
	18	158.57	147.14	171.64	179.25	175.38	155.1	127.69	117.74	130.56	112	74.19	24.59	52.94	158.82	7.69	55	-7.69	1.43	68.57	101.43	147.89	151.72	102.94	142.86	111.59	128.57	111.59	123.73	122.86	121.62
	21	188.57	200	208.96	226.42	206.15	195.92	158.46	145.16	158.33	136	67.74	24.59	42.65	192.65	3.85	45	-7.69	1.43	68.57	70	177.46	200	132.35	190.48	143.48	154.29	128.99	150.85	142.86	133.78
Fig1g	Serum TNF (pg/mL)
	anti-PD-1	anti-PD-1+Ipi	anti-PD-1+ProCTLA-4
	8.63333	37.9667	34.9
	10.3	67.2333	18.2333
	10.1	36.9	32.5
	12.6667	73.2	13.6667
	8.03333	89.6667	15
	5.36667	85.5333	54.3333
	7.83333	50.9333	9.66667
	3.7		6.36667
	6.36667		43.5
	11.6667		11.2
Fig1h	Combined Scores				Pancreas				Colon				Lung
	anti-PD-1	anti-PD-1+Ipi	anti-PD-1+ProCTLA-4		anti-PD-1	anti-PD-1+Ipi	anti-PD-1+ProCTLA-4		anti-PD-1	anti-PD-1+Ipi	anti-PD-1+ProCTLA-4		anti-PD-1	anti-PD-1+Ipi	anti-PD-1+ProCTLA-4
	5	19	10		1	12	2		3	2	6		1	5	2
	5	25	13		2	11	5		1	7	6		2	7	2
	6	25	9		1	12	3		2	8	3		3	5	3
	3	20	8		2	12	2		1	7	4		0	1	2
	3	21	8		2	12	3		1	7	3		0	2	2
	5	23	5		1	5	2		1	11	1		3	7	2
	11	9	7		2	1	3		8	3	2		1	5	2
	6		9		3		3		3		3		0		3
	4		7		2		3		2		3		0		1
	8		8		1		3		2		1		5		4
			5				0				3				2

## Sheet: Figure 2
Fig2a	MC38 Tumor Curve
	Days after Tumor Inoculation	CTR									Ipi									ProCTLA-4
	0	0	0	0	0	0	0	0	0		0	0	0	0	0	0	0	0	0	0	0	0	0	0	0	0	0
	14	133.2	188.06	243.089	268.363	111.392	122.786	161.604	201.144		160.744	171.396	245.191	254.947	112.694	120.213	133.956	166.887	212.544	146.072	199.584	236.927	251.982	81.25	114.376	181.476	221.778
	16	289.594	397.01	297.731	498.227	183.75	291.964	292.494	384.75		414.037	304.794	376.88	418.836	288	331.632	215.136	294.4	285.948	277.705	323.967	509.673	349.719	167.706	338.688	280.136	309.304
	18	414.736	489.804	442.225	974.68	319.39	418.968	380.7	573.248		464.788	379.456	729.371	641.144	428.125	493.056	305.087	403.971	339.562	333.036	384.75	698.389	376.65	248.368	266.976	316.8	386.019
	20	573.359	659.395	646.869	1439.78	383.328	767.05	509.652	594.104		589.472	440.128	1381.2	874.64	605.696	650.475	262.122	712.86	307.242	402.178	406.503	1088.71	410.827	199.584	473.984	201.144	351.339
	22	888.096	970.029	859.264		641.144	1266.64	589.837	953.127		332.35	301.158		1468.4	786.258	1370.9	215.136	1008	323.2	252.761	313.992		249.64	119.072	900.422	241.056	372.087
	24	1451.31		1321.4		1104.84		841			253.127	248.368			1068.63	1750.33	173.4	1394.21	320.339	109.8	145.926		183.996	74.36	1310.79	225.504	238.464
	26					1468.4		967.46			176.748	270.738			1448.89		157.115		246.402	28.0645	35.301		90.396	0		134.56	179.56
	30										359.856	22.103					75.429		100.92	13.5	0		35.2	0		132.278	124.2
	34										685	0					132.618		128.993	0	0		0	0		93.312	60.016
	38										1548.44	0								0	0		0	0		0	0
Fig2b	MC38 Tumor Regression
	Days after Tumor Inoculation	CTR	Ipi	ProCTLA4
	40	0
	40	0
	40	0
	40	0
	40	0
	40	0
	40	0
	40	0
	34		1
	40		0
	40		0
	40		0
	40		0
	40		0
	40		0
	40		0
	40		0
	26			1
	30			1
	34			1
	34			1
	38			1
	38			1
	40			0
	40			0
Fig2c	B16F10 Tumor Curve
	Days after Tumor Inoculation	CTR					Ipi					ProCTLA-4
	0	0	0	0	0	0	0	0	0	0	0	0	0	0	0	0
	10	48.4	30.456	28.512	34.983	29.16	34.2225	54.684	27.38	63.75	32.7015	46.575	40.3065	45.864	47.5875	28.8585
	12	77.5	58.752	59.248	57.434	62.422	56.448	74.0015	53.0159	87.079	48.749	63.75	49.5895	89.376	54.1205	65.8125
	14	299.88	107.217	227.812	111.392	133.956	75.429	165.6	62.208	292.032	52.111	83.824	27.216	200.9	36.936	94.77
	16		188.06	300.8	191.1	238.206	75	96.9105	66.25	641.52	69.12	71.5275	14.7175	284.592	43.2	93.312
	18		334.116	514.425	384.168	512.79	91.936	151.2	111.392	1156.55	94.77	62.426	25.272	448.592	60.984	136.93
	20		634.644	903.474	715.562	813.337	84.5325	271.95	135.816	1685.5	126.852	51.842	82.8655	663.062	91.25	139.537
	22		878.08	1178.6	1074.16	1244.17	211.864	562.856	184.049	1685.5	255.938	44.1	120.933	663.062	156.325	168.776
	26				1679.62		613.836	1550.72	357.637	1685.5	308.367	60.016	189.216	663.062	258.57	302.58
	29						903.222	1550.72	958.986	1685.5	461.288	97.5375	623.971	663.062	426.471	418.176
	32						1072.8		1472.33			100.138	623.971	663.062	927.545	397.373
	36						1673.61					280.136			927.545	711.504
	41											835.029
Fig2d	A549 Tumor Curve
	Days after Tumor Inoculation	CTR			Ipi				ProCTLA-4
	0	0	0	0	0	0	0	0	0	0	0	0
	15	37.6	54.675	80.19	40.572	48.6	62.5	78.732	47.432	51.6375	61.2255	66.0275
	17	43.4515	90.396	89.2375	60.025	46.225	82.8655	92.512	58.752	59.904	55.225	63.36
	19	59.904	102.344	88.4835	60.306	47.5875	99.238	128.774	70.227	72.828	102.689	95.8455
	21	70	118.354	108.192	100.92	44.528	106.171	95.648	62.426	77.064	58.5385	102.689
	23	109.651	129.6	110.808	79.768	92.512	130.235	145.408	83.106	67.5	52.65	78.732
	25	145.762	158.438	152.561	100.352	92.512	208.088	165.528	70.227	70.8295	51.304	99.238
	27	145.762	188.06	164.714	118.588	92.512	299.671	256	86.2125	94.1015	84.7	93.312
	29	145.762	224.325	185.13	116.614	92.512	242.592	160.55	109.33	77.5	68.4285	82.472
	31	145.762	280.136	198.832	114.376	92.512	173.4	193.55	114.376	65.1655	65.664	93.775
	33	145.762	377.496	198.832	119.168	92.512	249.444	264.375	159.528	87.079	97.216	116.614
Fig2e	MC38 Tumor Curve
	Days after Tumor Inoculation	CTR						mCTLA-4						mProCTLA-4
	0	0	0	0	0	0	0	0	0	0	0	0	0	0	0	0	0	0	0
	11	224.576	205.668	201.305	188.078	180.709	126.409	214.052	203.83	194.918	187.392	170.072	157.418	218.018	207.494	200.969	195.954	172.983	131.599
	13	345.826	349.908	375.129	269.668	216.546	254.813	366.34	320.646	311.143	227.241	299.246	226.13	319.127	248.016	297.789	216.947	315.129	373.376
	15	401.799	455.338	395.951	365.704	265.031	306.606	455.782	384.171	284.975	288.702	490.273	293.555	331.507	286.927	354.924	196.233	298.719	278.235
	18	577.991	593.516	464.797	366.837	292.038	418.511	495.336	356.375	385.419	243.9	288.424	392.483	301.997	178.924	241.046	207.704	296.909	180.851
	21	714.019	636.595	572.549	506.189	442.752	561.555	476.44	326.738	350.379	368.57	232.233	319.458	236.921	163.101	121.97	185.549	183.874	152.627
	24	976.5	829.207	791.434	644.754	609.618	862.09	267.033	510.351	320.463	604.5	186.206	202.572	128.859	53.6976	44.6038	147.68	235.831	118.491
	28	1630.56	1101.29	1433.38	797.252	816.596	1674.18	188.085	981.965	396.14	904.952	161.712	106.472	71.8708	0	0	0	175.097	111.087
	31							227.879	1195.07	540.251	1343.86	190.68	0	0	0	0	0	143.273	106.037
	35							352.127	1484.02	697.505	1932.26	274.182	0	0	0	0	0	167.388	226.796
	38							423.801	1709.91	874.677	3093.12	576.24	0	0	0	0	0	307.062	309.016
Fig2f	CT26 Tumor Curve
	Days after Tumor Inoculation	CTR					mCTLA-4					mProCTLA-4
	0	0	0	0	0	0	0	0	0	0	0	0	0	0	0	0
	13	117.008	144.158	150.058	182.097	216.326	132.493	149.862	156.858	167.583	199.723	124.416	151.04	165.532	175.652	189.318
	15	148.319	286.595	259.819	284.649	333.973	204.559	275.461	227.548	277.312	273.528	139.066	154.646	133.75	330.598	315.544
	17	291.839	522.14	621.948	479.062	782.357	423.484	438.809	330.677	426.736	481.242	163.94	94.5035	205.18	376.342	303.664
	19	456.791	630.25	775.636	597.741	1077.47	573.602	512.913	296.752	493.97	582.689	87.4398	104.147	189.998	426.361	317.224
	21	526.347	812.701	902.557	728.822	1378.81	347.821	630.573	249.328	184.443	715.429	127.072	68.8187	141.89	422.79	311.169
	23	1325.9	1453.68	1083.09	987.74	1826.63	503.219	893.214	285.251	238.487	898.335	110.844	58.303	128.643	397.96	292.66
	25						691.585	1049.81	480.446	194.307	1565.65	97.0101	0	109.651	289.501	370.492
	27						818.514	1359.87	732.257	137.273	1854.84	181.222	0	149.58	570.659	583.929

## Sheet: Figure 3
Fig3b	Treg Ratio in Tumor (%)				Treg Ratio in dLN (%)				Treg Ratio in Spleen (%)
	CTR	mCTLA-4	mProCTLA-4		CTR	mCTLA-4	mProCTLA-4		CTR	mCTLA-4	mProCTLA-4
	23.6	31	26		11.9	15.4	13		9.88	11.9	10.8
	44.9	34.6	22.2		11.6	13	8.88		10.1	12.2	11.6
	47	29.4	20.4		9.05	12.2	12.7		10.2	9.75	11.4
	44.9	32.9	24.8		10.7	13.8	17.1		8.98	10.4	10.7
	34.1	32	22.5		14.7	11.2	12.4		9.02	11.7	9.85
Fig3g	ICOShi Treg
	CTR	mCTLA-4	mProCTLA-4
	2.06897	1.35803	0.679172
Fig3i	Treg Ratio (%)
	CTR	mCTLA-4	mProCTLA-4
	69.6	48.9	48.7
	62.6	50.2	28.7
	60	60.9	35.2
	60.3	51.3	30.1
	61.4	55.2	35
	58.9
Fig3j	ICOShi Treg (%)
	CTR	mCTLA-4	mProCTLA-4
	47.8	31.1	27.3
	43.4	38.4	9.4
	35.8	40.6	19.9
	44.3	21.3	14.8
	42	30.5	15.7
	38.8
Fig3k	Treg number in Tumors
	CTR	mCTLA-4	mProCTLA-4
	60.9197	117.481	32.7818
	86.1088	44.5653	22.7012
	69.6539	74.803	39.3345
	53.0115	61.7636	43.126
	48.9794	70.7484	41.3963
	75.57	130.74	48.1407
	70.78	110.92	55.73
	75.26	97.15	31.47
	61.59	85.21	84.88
			37.27
Fig3l	ICOShi Treg number in Tumors
	CTR	mCTLA-4	mProCTLA-4
	57.9719	98.8476	29.0665
	80.2109	39.5466	21.07
	63.5886	65.8091	36.99
	49.1461	55.2621	39.6134
	45.0998	64.3474	34.8167
	55.35	100.55	42.4656
	59.29	84.47	45.85
	65.41	70.33	22.48
	51.9	65.07	65.5
			29.97
Fig3m	MC38-OVA Tumor Curve
		Ctr				OT1 + Treg						OT1 +Treg + mProCTLA-4
	0	0	0	0	0	0	0	0	0	0	0	0	0	0	0	0	0
	9	140.899	139.425	139.264	134.54	93.312	67.76	106.742	110.808	89.7345	82.524	91.854	102.752	117.6	124.468	118.354	91.25
	11	247.5	253.125	268.8	238.206	174.24	146.202	142.97	169	149.683	131.144	147.456	135	144.15	131.4	150.282	136.8
	14	467.046	646.869	502.272	594.104	189.486	176.128	170.582	194.078	152.1	176.62	122.247	21.504	148.84	247.798	102.752	142.884
	17	689.7	1153.22	641.845	820.816	242.55	228.096	171.113	225.4	138.384	317.68	140.662	55.296	174.08	299.568	249.018	270.504
	20	1458	1585.58	1644.16	1442.69	502.2	486	439.002	441.408	455.762	576	228.939	75.712	364.366	365.117	257.032	455.457
	23					982.288	868.292	741.576	749.909	847.728	955.206	330.773	141.312	455.054	447.536	326.114	514.615
	26					1398.62	1239.75	1142.24	1189.83	1192.69	1507.42	439.002	216.302	562.277	573.949	403.082	647.764

## Sheet: Figure 4
Fig4a	ADCC Report Assay
	Conc.(log10nM)	Ipi				IpiADCC				ProCTLA-4				ProCTLA-4ADCC				hIgG
	2.47712	11360	13590	28570	28850	64270	66400	69720	69000	46890	64840	27720	34070	49430	47650	31010	28180	6132.84	5357.41	2886.41	3563.29
	1.87506	9176.12	9389.42	15440	16620	28780.4	30120	33080	31110	59820	63960	30730	34106	58050	57360	27610	32220	5715	5856.68	2757.71	3065.79
	1.273	8999.96	9301.6	6515.41	8161.26	13649.9	17720	13010	11410	50520	43920	26090	29630	65180	62380	38030	33980	6810.65	4911.18	2809.05	2789.05
	0.670941	7454.12	8010.69	5558.18	5827.66	10354.1	11670	5996.83	5525.96	24520	2400	1070	14770	49020	43470	33420	24220	6106.83	5580.53	2646.34	3091.14
	0.0688813	7281.6	7864.42	4170.19	5060.59	9649.07	10470	4957.15	4788.94	10140	10270	4139.09	5680.09	24020	13230	14200	10680	5912.71	6144.85	2742.37	2841.06
	-0.533179	6979.61	7524.33	3785.37	4819.81	7854.75	8257.58	4200.59	4037.8	6397.01	6390	2669.89	3043.58	8505.54	6403.01	4979.95	4208.01	5458.46	4629.05	2825.06	3141.15
Fig4b	MC38 Tumor Curve
	Days after Tumor Inoculation	CTR									Ipi										IpiADCC									ProCTLA-4									ProCTLA-4ADCC
	0	0	0	0	0	0	0	0	0	0	0	0	0	0	0	0	0	0	0	0	0	0	0	0	0	0	0	0	0	0	0	0	0	0	0	0	0	0	0	0	0	0	0	0	0	0	0
	12	120.094	123.039	142.884	160.744	180.774	111.392	122.786	161.604	201.144	121.838	129.96	146.202	164.714	165.528	112.694	120.213	133.956	166.887	212.544	116.614	126.852	144.581	153.6	185.9	84.5325	127.8	162.729	222.912	120.094	138.384	149.683	152.46	166.887	81.25	114.376	181.476	221.778	111.012	137.677	146.853	151.552	181.675	94.1015	137.924	143.65	222.376
	14	154.638	220.32	180.918	207.103	215.6	183.75	291.964	292.494	384.75	136.8	185.9	178.176	233.28	159.744	288	331.632	215.136	294.4	285.948	138.915	154.87	206.494	177.315	258.75	148.104	147.456	254.144	358.706	171.088	176.418	194.35	169.016	192.821	167.706	338.688	280.136	309.304	145.926	181.804	195.201	225	178.608	224.516	206.494	216.302	310.005
	16	236.816	288	222.376	382.235	349.272	319.39	418.968	380.7	573.248	161.792	257.372	295.074	357.575	220.5	428.125	493.056	305.087	403.971	339.562	176.157	197.173	354.294	204.768	214.243	209.952	187.272	324.769	493.056	209.202	221.154	174.636	178.537	246.054	248.368	266.976	316.8	386.019	124.653	117	233.438	368.327	239.805	254.947	281.25	233.928	268.8
	18	422.331	599.409	401.628	825.73	622.913	383.328	767.05	509.652	594.104	168.683	280.136	525.312	784.146	184.049	605.696	650.475	262.122	712.86	307.242	58.19	178.537	688.567	183.298	148.104	244.688	181.3	249.64	1074.16	144.15	181.804	148.84	100.352	509.012	199.584	473.984	201.144	351.339	79.768	87.808	229.147	184.049	125.44	213.564	463.378	161.604	237.16
	20	915.062	786.888	905.06	1265.62	864.234	641.144	1266.64	589.837	953.127	133.2	233.28	689.062	1195.19	235.872	786.258	1370.9	215.136	1008	323.2	57.434	132.095	1274.19	115.351	127.008	275.562	116.058	316.028	1576.88	67.5	351.339	178.85	72.03	206.681	119.072	900.422	241.056	372.087	93.312	51.304	102.689	115.34	93.75	80.19	863.288	99.2085	272
	23	1421	1056.45	1909.14	2371.77	1217.74	1104.84	2073.04	841	1534.46	72.828	161.448	1204.22	1768.84	198.832	1068.63	1750.33	173.4	1394.21	320.339	17.7785	93.312	1972.29	34.4	47.1495	189.216	142.884	291.2	2078.16	28.749	934.626	67.626	49.726	124.653	74.36	1310.79	225.504	238.464	63.75	0	43.4515	74.88	57.112	17.298	991.752	23.552	158.994
	27		1595.02	4057.61	3453.31	2513.37	1468.4	2296.35	967.46	1897.97	36.1415	80.4335	2701.3	4726.92	93.75	1448.89	2098.87	157.115	1798.28	246.402	0	56.3295	3564.45	0	25.272	112.694	116.614	239.704	3011.85	0	1843.83	26.6955	0	79.3305	0	1934.71	134.56	179.56	31.941	0	0	25.272	0	0		0	80.19
Fig4c	B16F10 Tumor Curve
	Days after Tumor Inoculation	CTR					Ipi					ProCTLA-4					IpiADCC				ProCTLA-4ADCC
	0	0	0	0	0	0	0	0	0	0	0	0	0	0	0	0	0	0	0	0	0	0	0	0
	10	48.4	30.456	28.512	34.983	29.16	34.2225	54.684	27.38	63.75	32.7015	46.575	40.3065	45.864	47.5875	28.8585	30.42	37.8225	34.983	45.3005	39.69	47.5875	35.301	36
	12	77.5	58.752	59.248	57.434	62.422	56.448	74.0015	53.0159	87.079	48.749	63.75	49.5895	89.376	54.1205	65.8125	78.652	62.426	54.1204	60.7475	65	82.5	55.296	53.24
	14	299.88	107.217	227.812	111.392	133.956	75.429	165.6	62.208	292.032	52.111	83.824	27.216	200.9	36.936	94.77	156.816	81.648	51.842	47.1495	63.75	130.235	90.75	51.772
	16		188.06	300.8	191.1	238.206	75	96.9105	66.25	641.52	69.12	71.5275	14.7175	284.592	43.2	93.312	166.093	95.8455	58.5385	45.3005	50.336	124.93	100.92	53.24
	18		334.116	514.425	384.168	512.79	91.936	151.2	111.392	1156.55	94.77	62.426	25.272	448.592	60.984	136.93	234.196	123.008	70.8295	56.144	75	154.87	124.2	36.963
	20		634.644	903.474	715.562	813.337	84.5325	271.95	135.816	1685.5	126.852	51.842	82.8655	663.062	91.25	139.537	265.6	154.87	90.396	84.5325	85.176	189.037	136.462	41.8275
	22		878.08	1178.6	1074.16	1244.17	211.864	562.856	184.049	1685.5	255.938	44.1	120.933	663.062	156.325	168.776	314.288	194.4	116.614	86.528	83.232	275.562	128.335	57.132
	26			2009.64	1679.62		613.836	1550.72	357.637	1685.5	308.367	60.016	189.216	663.062	258.57	302.58	325.424	274.604	156.816	186.293	195.201	272	140.981	50.336
	29						903.222	1550.72	958.986	1685.5	461.288	97.5375	623.971	663.062	426.471	418.176	793.904		314.792	179.562	278.842	106.641	144.462	67.626
	32						1072.8		1472.33			100.138	623.971	663.062	927.545	397.373	793.904		807.651	368.327	303.408	208.738	146.98	84.7
Fig4d	A549 Tumor Curve
	Days after Tumor Inoculation	CTR					Ipi				IpiADCC					ProCTLA-4				ProCTLA-4ADCC
	0	0	0	0	0	0	0	0	0	0	0	0	0	0	0	0	0	0	0	0	0	0	0	0
	9	51.304	41.154	58.5385	46.225	64.538	40.8	52.65	57.7125	62.9565	39.2	44.376	55.296	58.8245	80.19	42.336	46.464	58.5385	63.36	40.678	46.575	53.958	58.08	72.03
	11	54.208	62.422	59.643	55.016	97.216	45.864	57.132	68.75	61.7625	43.218	47.432	58.8245	56.3295	75.712	45.387	50.8475	55.6513	50.625	29.4335	36.8	58.725	59.7375	50.336
	13	70.8295	76.832	77.064	61.852	102.344	47.628	72.828	68.4285	81.9315	47.1495	63.36	58.752	64.512	75.429	70.227	49.726	54.208	31.581	36.1415	27.864	63.36	63.48	68.9265
	15	94.08	105.593	84.7	76.7295	124.653	75.429	67.626	109.651	93.636	48.4	54.208	58.19	79.3305	76.7295	89.376	77.064	73.008	34.9125	47.5875	36	90.75	37.6	72.03
	17	111.012	122.4	99.0945	94.221	139.264	83.232	56.448	124.653	93.288	58.19	67.968	42.336	107.217	80.631	87.808	78.03	77.2475	43.32	41.454	45.3005	69.629	37.8225	80.0565
	19	126.514	154.213	119.072	113.132	166.635	98.3125	66.25	110.466	124.025	65.1655	74.1285	41.6025	94.08	81.12	99.238	74.431	62.9565	67.3745	35.2	43.218	78.652	35.378	78.416
	21	180.918	194.078	154.87	152.1	222.376	89.232	81.648	116.614	199.962	69.629	86.022	49.726	97.686	78.75	97.216	76.25	67.968	65.596	34.4	44.982	73.008	42.336	71.25
	24	207.36	234.406	178.85	221.778	308.367	181.476		102.689	208.25	75.429	96.9105	92.512	141.312	128.774	130.977	138.384	75.429	87.48	43.4515	56.3295	75.843	81.25	77.064
	27	291.2	287.557	257.911	277.724	358.706	208.088		119.072	257.032		114.464	123.008	172.827	161.172	154.87	158.438	97.216	111.392	39.69	63.6265	73.008	82.5	82.8655
	29	309.304	342.216	297.6	326.114	431.664	292.494		185.679	194.688		152.561	141.537	196.992	193.55	183.298	177.315	126	147.875	65	64.512	78.652	90.584	97.686
	32	363.968	392.089	367.096	346.8	529.254	380.208		206.494	278.438		184.559	148.104	216.562	213.16	185.13	224.516	165.528	205.167	87.725	76.7295	92.512	95.506	123.576
	35	456.192	477.144	465.745	384.168	541.008	450.662		262.848			226.148		255.881	249.018	211.864	271.483	200.9	262.122	100.719	97.216	83.106	111.328	142.228
Fig4e	A549 Body Weight Change
	Days after Treatment	CTR					Ipi					IpiADCC					ProCTLA-4					ProCTLA-4ADCC
	3	0.34	-0.32	0	1.76	2.17	1.36	-0.8	1.39	-0.4		-2.26	-0.32	-1.2	-3.27	-2.11	0	-2.63	-1.47	-1.57		-3.76	-1.16	-1.28	-0.97	-1.97
	5	-1.03	-0.96	-2.5	-0.35	0.72	1.36	-7.23	0	-0.8		-4.89	-2.57	-0.4	-4.58	-4.56	-1.25	-2.3	-2.93	-3.14		-5.26	-2.03	-1.28	-1.3	-1.57
	7	-0.69	-0.32	-0.36	0.7	4.33	0.68	-13.25	1.74	0		-6.77	0.64	2.81	-0.98	-2.81	2.5	-1.97	-1.1	-1.96		-5.64	-2.03	-0.96	-0.32	-1.18
	9	-0.34	-1.28	-1.43	-1.41	2.89	-3.74	-16.87	-3.48	-1.2		-15.04	-5.47	-3.21	-7.52	-5.26	0	-3.29	-3.3	-1.18		-6.02	-4.07	-1.92	-2.6	-3.54
	11	-1.03	-0.32	-0.36	-0.7	3.61	-5.1	-19.28	-6.97	-5.62		-20.68	-7.07	0.4	-12.42	-8.07	0.63	-4.28	-5.86	0.39		-4.51	-5.23	0.32	-1.3	-4.72
	14	0.69	-1.92	1.43	2.82	2.17	-7.82	-29.72	-5.92	-7.63		-28.57	-9.65	-0.8	-14.38	-11.93	-0.31	-4.61	-7.33	0.39		-6.77	-3.49	-5.43	-0.97	-1.18
	17	1.03	-2.24	2.5	3.52	2.53	-9.86		-9.41	-11.24			-13.18	-6.83	-19.93	-15.09	0.63	-3.62	-7.69	0.78		-6.39	-2.33	-4.47	-0.32	0
	19	3.1	-2.88	4.29	3.87	2.17	-15.65		-10.8	-19.68			-17.04	-12.05	-23.2	-19.65	1.25	-2.96	-5.86	1.18		-7.14	-2.91	-5.43	-0.97	0.79
	22	4.48	-2.56	3.21	5.28	4.33	-19.39		-14.98	-22.49			-20.58	-16.47	-27.12	-23.51	0.94	-1.97	-2.93	1.96		-7.89	0.29	-5.11	0.65	1.57
	25	5.86	-0.32	5.18	3.52	6.14	-27.55		-20.21				-24.44		-32.35	-31.93	-0.94	0.66	-1.1	0.78		-5.64	-1.45	-3.51	2.6	3.15
	28	6.55	-2.24	9.64	6.34	9.75			-24.74				-28.94				-2.5	0.33	0.73	2.75		-4.51	-0.58	0	1.3	4.72
	31	8.28	-4.15	8.57	9.15	9.03											-5.31	-0.66	-0.37	5.49		-1.5	-3.78	2.56	3.57	8.66
	34	4.48	-1.28	5	5.99	5.42											-0.31	1.64	2.56	1.57		-3.01	0	1.6	6.49	5.51
Fig4f	A549 Survival Curve
	Days after Treatment	CTR	Ipi	IpiADCC	ProCTLA-4	ProCTLA-4ADCC
	44	0
	44	0
	44	0
	44	0
	44	0
	36		1
	23		1
	39		1
	33		1
	25			1
	38			1
	34			1
	37			1
	36			1
	44				0
	44				0
	44				0
	44				0
	44					0
	44					0
	44					0
	44					0
	44					0

## Sheet: Figure 5
Figure 5 a
	CTR					α-CD4					α-CD8					α-CD4 + mProCTLA-4					α-CD8 + mProCTLA-4					mProCTLA-4
0	0	0	0	0	0	0	0	0	0	0	0	0	0	0	0	0	0	0	0	0	0	0	0	0	0	0	0	0	0	0
11	81.25	95.648	111.6	122.4	140.899	84.5325	107.217	115.2	118.8	136.8	85.833	109.76	117	117.212	135	90.396	90.75	110.466	124.93	139.425	82.8655	107.648	116.614	118.354	133.1	83.75	103.968	115.32	123.008	137.677
13	147.875	143.748	208.088	142.884	185.4	176.157	142.884	189.584	128.774	214.245	188.416	130.537	107.648	43.56	299.88	62.208	67.228	102.344	137.312	102.344	154.213	141.312	129.6	210.983	289.338	69.629	84.035	102.689	89.376	129.6
15	158.76	160.744	329.122	201.144	286.65	154.213	249.158	319.39	211.864	249.158	474.624	274.36	279.864	102.689	478.325	154.422	41.454	126.514	245.48	132.095	237.16	90.396	130.696	323.783	499.408	130.696	44.764	141.537	42.527	84.7
17	348.48	246.42	589.837	229.365	510.904	175.338	369.8	530	402.04	419.05	704.114	495.144	481.562	202.502	1010.23	169.016	13.0355	176.418	268.363	225	344.608	173.95	279.046	288	689.976	158.438	52.4745	218.489	84.7	100.719
19	565	474.624	953.794	449.55	855.432	410.827	484.438	702.297	622.913	740.896	1134.67	920.778	829.985	363.968	1417.06	219.04	0	274.604	402.178	310.464	578.259	441.8	509.652	494.606	1008	177.315	66.825	360.096	94.08	92.697
21	891.136	814.088	1229.39	793.904	1227.93	205.8	762.3	863.821	653.455	834.9	1444.95	1195.31	1166.1	605.696	1906.08	246.054	0	352	331.632	402.178	853.013	849.66	675.491	740.772		260.876	53.621	540	100.352	83.75
24						306.936	1220.61	770.062	732.736	1463.62						437.382	0	688.176	477.144	567.84	1323.21	1238.96		1235.59		308.367	174.636	800.632	169.016	97.216
27						415.292	1406.28	960.692	760.384	2067.65						543.956	0	446.218	528.22	791.678						372.287	228.939	1145.16	170.582	119.072
Figure 5 f
	CTR					mCTLA-4					mProCTLA-4
	14	20	19	16	12	8	79	25	24	4	154	112	73	72	112
Figure 5 g
	CTR	Ipi	ProCTLA-4
	100	66.6667	0
	100	75	25
Figure 5 i ratio
	CTR	mCTLA-4	mProCTLA-4
	10	28.7	36.3
	26.5	29.1	34
	21.2	12.2	39.7
	23.1	15.2	34.5
	25.8	12.3	24.7
Figure 5 i number
	CTR	mCTLA-4	mProCTLA-4
	37.0782	501.21	548.811
	383.209	559.05	1211.6
	246.435	102.389	1429.65
	431.577	375.043	693.265
	570.047	322.91	956.739
Figure 5 k
	FTY720					CTR					ProCTLA-4ADCC						ProCTLA-4ADCC + FTY720
0	0	0	0	0	0	0	0	0	0	0	0	0	0	0	0	0	0	0	0	0	0	0
9	153.203	172.65	131.006	150.442	106.895	161.731	98.7763	73.5982	118.974	165.027	138.718	120.187	110.253	166.759	128.653	180.267	132.672	127.57	150.618	106.875	127.405	113.242
11	205.8	305.344	230.688	364.366	182.648	363.384	159.359	115.34	114.95	120.6	185.679	168.776	215.136	117.6	65.1655	376.65	163.35	249.444	122.793	93.312	287.337	269.769
14	152.806	452.824	477.144	514.425	251.256	714.618	265.696	219.006	224.325	321.726	90.584	97.216	160.55	105.875	49.392	292.494	131.072	219.04	120.094	77.5	233.046	222.912
16	201.144	850.149	732.05	787.32	422.331	915.366	526.904	309.016	419.813	584.064	91.936	78.652	120.6	189.584	32.4	204.768	105.875	196.992	145.762	72.897	361.669	213.15
18	475.154	1168.58	934.626	1051.2	641.144	1089.99	643.552	376.544	525.312	677.217	56.7	37.6	81.12	151.2	22.016	160.55	87.1335	111.6	105.593	58.08	530.707	251.896
20	660.654	1754.27	1239.75	1254.2	922.383	1333.08	774.4	544.887	659.776	805.752	45.864	30.118	55.016	188.012	0	111.6	68.479	73.008	83.824	39.2	686.07	330.773
23	916.218	2635.81	1633.28	1729.65	1193.54	1502.22	984.189	670	821.632	934.626	18.7395	0	15.376	251.424	0	145.926	59.048	16.65	111.392	0	822.016	423.864
26						1984.24	1250.6	843.551	1029.6	1280.66	0	0	0	337.892	0	235.468	42.588	0	154.87	0	1306.96	615
Figure 5 l
	FTY720					CTR					ProCTLA-4ADCC						ProCTLA-4ADCC + FTY720
0	0	0	0	0	0	0	0	0	0	0	0	0	0	0	0	0	0	0	0	0	0	0
6	36.8	40.8	34.2225	41.1845	33.462	45.496	23.4135	21.504	29.808	26.136	31.046	52.6965	51.6375	43.56	38.808	31.046	44.528	23.976	34.656	18.944	35.64	29.4
8	57.434	59.094	51.842	99.0945	53.958	103.488	70	45.864	49.368	57.132	57.434	59.248	61.852	55.016	61.056	47.432	54.684	38.663	58.2435	44.528	72.576	54.208
11	55.016	76.176	83.106	171.088	70.8295	209.202	154.732	82.472	69.828	72.828	92.512	103.968	90.396	72.828	75.712	75.712	74.88	55.016	98.784	70.304	80.4335	92.512
13	86.528	110	132.618	348.174	100.719	361.673	262.4	108.192	95.992	140.4	92.512	86.022	77.5	84.564	74.36	89.376	125.316	84.564	132.618	92.512	112.896	132.962
15	155.648	262.132	180.918	465.745	176.157	403.082	393.576	121.104	123.872	187.308	73.008	67.626	89.232	100.352	65	73.008	180.918	128.375	175.071	116.614	167.936	180.918
17	287.086	428.968	251.256	573.248	248.368	451.497	470.016	165.888	193.027	251.896	55.016	63.6265	125.316	136.93	71.656	78.652	224.516	167.706	221.154	166.464	204.723	224.516
20	505.966	738.461	468.308	821.34	431.664	559.836	589.472	287.086	291.2	374.666	86.022	111.6	161.792	180.918	95.8455	103.968	384.168	257.032	355.743	263.841	312.05	316.028
23	741.576	941.92	640.452	1131.59	639.45	719.104	706.919	419.813	389.803	505.4	97.47	141.312	195.272	218.489	121.086	132.962	573.248	350.413	474.624	338.688	433.664	488.448

## Sheet: Figure 6
Figure 6 a
	Ipi		ProCTLA-4		BMS		ProCTLA-4: MMP (5:1)		BMS: uPA (2:1)		BMS: uPA (5:1)		hIgG
2.53148	916	876	525	517	601	609	703	696	771	694	633	567	322	329
1.92942	834	834	539	516	519	524	745	732	820	818	493	521	327	323
1.32736	768	751	462	457	398	381	706	719	725	744	413	400	320	325
0.725299	738	749	395	391	336	335	683	735	703	696	356	352	323	331
0.123239	550	542	356	362	325	316	499	511	512	501	328	331	323	315
-0.478821	382	389	334	331	325	312	376	378	372	367	320	321	317	336
-1.08088	336	337	326	318	317	320	331	338	333	331	324	321	321	334
Figure 6 b
	CTR					Ipi				ProCTLA-4				BMS
0	0	0	0	0		0	0	0	0	0	0	0	0	0	0	0	0	0
9	144.15	182.648	197.582	254.634		161.172	184.512	186.624	241.968	141.537	175.712	210.938	249.158	141.398	171.088	199.584	229.147	234.488
12	304.2	346.8	369.82	356.372		207.36	368.219	333.036	310.284	215.136	181.3	279.864	415.292	250.312	202.176	275.2	297.6	340.267
14	388.29	479.859	538.996	548.352		216.302	533.232	332.35	287.712	208.25	202.502	307.2	292.494	215.6	238.206	222.376	295.245	416.295
16	798.062	550.427	935.712	917.163		194.4	592.012	216.763	641.966	152.806	153.6	178.85	199.584	158.76	231.04	131.072	581.042	396.05
18	1193.54	655.452	1390.04	1208.35		115.351	738.684	142.228	797.756	196	120.6	120.933	138.384	74.431	127.8	67.626	735.958	309.304
21	1663.89	1298.09	1515.89	1717.92		71.25	1153.2	190.44	1324.22	153.6	49.923	128.797	124.93	112.896	220.32	41.454	809.088	459.472
24	1996.57	1663.89	1928.45	2082.84		57.434	1241.93	224.516	1536.02	176.418	35.594	177.315	97.47	94.64	151.2	17.7785	857.736	540.653
27						90.396	1428.77	404.942	1703.03	207.103	15.6735	217.728	57.434	68.479	207.103	0	930.852	589.472
29						115.34	1614.13	481.562	2004	251.896	0	251.896	15.5585	41.067	257.372	0	1359.46	646.07
32										349.648	0	334.116	0	42.527	356.328	0	1532.46	776.223
35										423.864	0	419.813	0	0	458.397	0	1824.08	964.8
Figure 6 c
	CTR						ProCTLA-4						BMS
0	0	0	0	0	0	0	0	0	0	0	0	0	0	0	0	0	0	0
9	128.375	123.008	109.33	106.624	106.624	78.03	126.514	115.169	108	106.742	98.75	98.3125	127.008	116.058	108.841	106.742	105.456	87.5
12	197.582	178.024	159.744	239.447	159.744	190.782	139.264	204.161	221.778	143.258	98.3125	165.888	202.343	393.348	124.2	115.34	208.25	228.152
15	379.456	313.992	340.605	486	371.2	351.339	156.325	620	266.45	130.235	321.726	205.35	683.65	787.176	181.3	207.36	241.056	246.42
18	591.658	531.609	694.889	975.56	1051.47	656.667	137.216	784.146	217.716	149.504	285.77	191.808	1106.63	953.127	265.6	474.624	363.312	343.914
21	1081.72	984.189	1224	2334.1	1894.53	1270.84	313.992	1087.2	443.576	320.339	424.128	389.207	1673.61	1352.47	310.675	2414.45	634.834	380.7
Figure 6 d
	CTR						Ipi						ProCTLA-4						BMS
0		0	0	0	0	0	0	0	0	0	0	0	0	0	0	0	0	0	0	0	0	0	0	0
2		2.35	2.68	1.04	1.4	-0.79	-1.08	-0.94	-1.02	1.39	1.31	2.07	1.03	-0.76	0.37	1.61	0.72	0.66	-0.38	1.72	-0.33	1.56	-1.64	0.88
5		3.14	4.03	4.17	4.91	2.37	2.53	2.2	0.34	5.56	2.94	4.14	3.77	6.08	4.44	6.05	6.47	5.65	2.66	5.86	1.67	7.81	0	3.53
8		6.67	7.05	7.99	10.88	5.53	3.97	2.83	3.41	5.21	3.59	6.21	5.82	9.13	3.7	9.27	8.99	11.3	3.8	4.48	3.33	10.55	1.64	6.18
11		5.88	6.38	9.03	11.93	4.35	1.08	-1.26	1.37	7.99	-0.65	4.14	6.16	10.27	2.59	8.47	11.51	10.3	4.56	3.45	4.67	11.33	0.33	7.35
13		3.92	7.38	11.81	14.04	5.53	-1.44	-5.03	-2.39	1.39	0	2.76	6.85	11.03	1.85	8.06	14.75	12.62	6.46	2.41	3.67	10.55	1.32	8.82
16		6.27	10.07	11.81	11.58	0	-2.89	-5.35	-5.8	-11.46	-3.27	3.1	5.14	19.39	2.22	6.05	18.71	14.95	6.46	1.03	3.33	10.16	2.3	9.41
19		7.84	11.74	14.93	12.98	0.79	-13	-9.12		-14.93	-9.8	-5.86	4.11	20.15	23.7	0.81	18.71	-9.97	9.89	0	1.67	6.64	2.3	8.53
22		8.24	11.41	14.24	14.39	1.19	-18.05	-14.47		-20.49	-13.73	-11.03	4.79	21.29	25.56	1.61	17.63	-6.31	7.22	0	0.33	6.25	3.29	8.24
25		9.41	11.07	15.28	9.47	3.16	-24.55	-17.61			-17.65	-16.55	6.51	16.73	24.44	3.23	19.42	-3.65	8.75	0.69	1.33	5.08	1.64	5.59
28		10.59	9.06	14.58	12.98	6.32		-22.64			-22.55		9.59	18.63	20.37	6.45	16.91	0.33	11.03	2.07	2.67	5.86	-0.66	0.59
31		9.8	1.34	11.11	8.77	7.51							6.85	21.29	11.85	8.87	14.75	-0.33	9.89	2.41	1.33	4.3	0	-0.88
34		10.59	2.35	10.07	10.88	9.49							9.59	22.05	11.11	11.29	11.51	1.66	11.79	4.14	-2	7.03	1.64	-3.24
Figure 6 e
	CTR	Ipi	ProCTLA-4	BMS
34	0
34	0
34	0
34	0
34	0
26		1
23		1
18		1
29		1
27		1
30		1
34			0
34			0
34			0
34			0
34			0
34			0
34				0
34				0
34				0
34				0
34				0
34				0

## Sheet: Supplementary Figure 1
Supplementary Figure1 c	Elution Volume(mL)	mAU		Supplementary Figure1 f		Ipi				ProCTLA4
	0	0.06			0	0	0	0	0	0	0	0
	0.03	-0.25			48	19000000	22600000	23800000	21000000	25000000	18300000	36300000
	0.07	-0.09			72	17300000	38400000	26900000	23600000	40500000	31400000	36500000
	0.1	2.83			96	8800000	31500000	24200000	26800000	52000000	46200000	56000000
	0.13	6
	0.17	4.86		Supplementary Figure1 g		Ipi			ProCTLA-4
	0.2	3.97			0	0	0	0	0	0	0
	0.23	3.39			0.125	11.5996	11.4863	11.1692	12.3945	11.7858	12.7959
	0.27	2.91			0.25	9.6653	10.218	8.65512	11.3574	12.1105	11.3213
	0.3	2.46			0.5	9.68342	9.7106	9.63812	10.5773	12.1691	12.6516
	0.33	2.07			1	8.51017	8.35162	7.37768	11.8534	11.0598	11.7001
	0.37	1.65			2	7.16478	8.51017	7.93939	10.5412	11.7046	10.708
	0.4	1.26			3	7.38221	7.79444	6.79785	10.3067	9.72498	9.59421
	0.43	0.91			5	7.2599	7.44563	7.26443	8.25492	10.9245	10.1083
	0.47	0.6			7	4.25656	2.59407	4.41058	7.43872	7.92123	8.74645
	0.5	0.33			8	0.070901	0	3.8534	6.47822	3.42988	7.66419
	0.53	0.05			10	0	0	0.070901	2.42428	0.00724849	2.75347
	0.57	-0.22			12	0.0236127	0	0	0.46894	0.260659	0.581091
	0.6	-0.55
	0.63	-0.67		Supplementary Figure1 d
	0.67	-0.85
	0.7	-1.01
	0.73	-1.25
	0.76	-1.38
	0.8	-1.54
	0.83	-1.66
	0.86	-1.79
	0.9	-1.9
	0.93	-2
	0.96	-2.07
	1	-2.15
	1.03	-2.24
	1.06	-2.3
	1.1	-2.38
	1.13	-2.44
	1.16	-2.49
	1.2	-2.54
	1.23	-2.56
	1.26	-2.62
	1.3	-2.64
	1.33	-2.71
	1.36	-2.73
	1.4	-2.75
	1.43	-2.78
	1.46	-2.81
	1.5	-2.85
	1.53	-2.88
	1.56	-2.92
	1.6	-2.94
	1.63	-2.95
	1.66	-2.97
	1.7	-3.01
	1.73	-3.04
	1.76	-3.07
	1.8	-3.07
	1.83	-3.08
	1.86	-3.08
	1.9	-3.1
	1.93	-3.16
	1.96	-3.16
	2	-3.18
	2.03	-3.2
	2.06	-3.2
	2.1	-3.2
	2.13	-3.22
	2.16	-3.25
	2.19	-3.25
	2.23	-3.26
	2.26	-3.26
	2.29	-3.27
	2.33	-3.29
	2.36	-3.28
	2.39	-3.3
	2.43	-3.29
	2.46	-3.31
	2.49	-3.31
	2.53	-3.31
	2.56	-3.36
	2.59	-3.33
	2.63	-3.32
	2.66	-3.35
	2.69	-3.37
	2.73	-3.39
	2.76	-3.39
	2.79	-3.37
	2.83	-3.38
	2.86	-3.35
	2.89	-3.38
	2.93	-3.4
	2.96	-3.41
	2.99	-3.4
	3.03	-3.43
	3.06	-3.43
	3.09	-3.43
	3.13	-3.46
	3.16	-3.44
	3.19	-3.46
	3.23	-3.45
	3.26	-3.47
	3.29	-3.45
	3.33	-3.46
	3.36	-3.47
	3.39	-3.46
	3.43	-3.47
	3.46	-3.48
	3.49	-3.48
	3.53	-3.48
	3.56	-3.49
	3.59	-3.48
	3.62	-3.49
	3.66	-3.49
	3.69	-3.5
	3.72	-3.49
	3.76	-3.48
	3.79	-3.49
	3.82	-3.5
	3.86	-3.48
	3.89	-3.48
	3.92	-3.49
	3.96	-3.51
	3.99	-3.52
	4.02	-3.51
	4.06	-3.5
	4.09	-3.5
	4.12	-3.5
	4.16	-3.51
	4.19	-3.49
	4.22	-3.51
	4.26	-3.51
	4.29	-3.5
	4.32	-3.5
	4.36	-3.51
	4.39	-3.5
	4.42	-3.51
	4.46	-3.52
	4.49	-3.53
	4.52	-3.53
	4.56	-3.52
	4.59	-3.54
	4.62	-3.55
	4.66	-3.55
	4.69	-3.54
	4.72	-3.55
	4.76	-3.56
	4.79	-3.57
	4.82	-3.58
	4.86	-3.57
	4.89	-3.57
	4.92	-3.58
	4.96	-3.58
	4.99	-3.58
	5.02	-3.6
	5.05	-3.6
	5.09	-3.6
	5.12	-3.61
	5.15	-3.61
	5.19	-3.6
	5.22	-3.61
	5.25	-3.59
	5.29	-3.61
	5.32	-3.62
	5.35	-3.61
	5.39	-3.6
	5.42	-3.61
	5.45	-3.6
	5.49	-3.59
	5.52	-3.56
	5.55	-3.57
	5.59	-3.58
	5.62	-3.56
	5.65	-3.53
	5.69	-3.55
	5.72	-3.51
	5.75	-3.5
	5.79	-3.47
	5.82	-3.49
	5.85	-3.43
	5.89	-3.49
	5.92	-3.1
	5.95	-3.56
	5.99	-3.43
	6.02	-3.32
	6.05	-3.33
	6.09	-3.32
	6.12	-3.28
	6.15	-3.26
	6.19	-3.24
	6.22	-3.19
	6.25	-3.2
	6.29	-3.18
	6.32	-3.15
	6.35	-3.14
	6.39	-3.1
	6.42	-3.1
	6.45	-3.09
	6.49	-3.08
	6.52	-3.06
	6.55	-3.04
	6.58	-3.04
	6.62	-3.04
	6.65	-3.03
	6.68	-3.05
	6.72	-3.07
	6.75	-3.08
	6.78	-3.11
	6.82	-3.16
	6.85	-3.19
	6.88	-3.24
	6.92	-3.29
	6.95	-3.37
	6.98	-3.43
	7.02	-3.48
	7.05	-3.52
	7.08	-3.56
	7.12	-3.61
	7.15	-3.64
	7.18	-3.64
	7.22	-3.65
	7.25	-3.66
	7.28	-3.64
	7.32	-3.64
	7.35	-3.64
	7.38	-3.62
	7.42	-3.6
	7.45	-3.57
	7.48	-3.54
	7.52	-3.53
	7.55	-3.52
	7.58	-3.49
	7.62	-3.47
	7.65	-3.43
	7.68	-3.42
	7.72	-3.38
	7.75	-3.36
	7.78	-3.33
	7.82	-3.3
	7.85	-3.26
	7.88	-3.23
	7.92	-3.19
	7.95	-3.15
	7.98	-3.12
	8.01	-3.08
	8.05	-3.05
	8.08	-3.03
	8.11	-2.99
	8.15	-2.96
	8.18	-2.94
	8.21	-2.93
	8.25	-2.89
	8.28	-2.88
	8.31	-2.88
	8.35	-2.88
	8.38	-2.87
	8.41	-2.86
	8.45	-2.89
	8.48	-2.89
	8.51	-2.9
	8.55	-2.92
	8.58	-2.93
	8.61	-2.96
	8.65	-2.97
	8.68	-2.96
	8.71	-2.99
	8.75	-2.99
	8.78	-3.01
	8.81	-3
	8.85	-3
	8.88	-3
	8.91	-3
	8.95	-3
	8.98	-3
	9.01	-2.98
	9.05	-2.97
	9.08	-2.95
	9.11	-2.95
	9.15	-2.94
	9.18	-2.94
	9.21	-2.92
	9.25	-2.91
	9.28	-2.89
	9.31	-2.88
	9.35	-2.86
	9.38	-2.83
	9.41	-2.82
	9.44	-2.81
	9.48	-2.79
	9.51	-2.77
	9.54	-2.75
	9.58	-2.73
	9.61	-2.72
	9.64	-2.72
	9.68	-2.7
	9.71	-2.68
	9.74	-2.67
	9.78	-2.65
	9.81	-2.63
	9.84	-2.61
	9.88	-2.61
	9.91	-2.59
	9.94	-2.6
	9.98	-2.58
	10.01	-2.6
	10.04	-2.6
	10.08	-2.6
	10.11	-2.62
	10.14	-2.65
	10.18	-2.65
	10.21	-2.65
	10.24	-2.66
	10.28	-2.67
	10.31	-2.66
	10.34	-2.66
	10.38	-2.63
	10.41	-2.62
	10.44	-2.59
	10.48	-2.56
	10.51	-2.51
	10.54	-2.46
	10.58	-2.4
	10.61	-2.33
	10.64	-2.25
	10.68	-2.17
	10.71	-2.07
	10.74	-1.99
	10.78	-1.9
	10.81	-1.8
	10.84	-1.72
	10.87	-1.66
	10.91	-1.59
	10.94	-1.52
	10.97	-1.51
	11.01	-1.46
	11.04	-1.44
	11.07	-1.45
	11.11	-1.46
	11.14	-1.47
	11.17	-1.48
	11.21	-1.51
	11.24	-1.53
	11.27	-1.57
	11.31	-1.62
	11.34	-1.65
	11.37	-1.68
	11.41	-1.72
	11.44	-1.77
	11.47	-1.83
	11.51	-1.86
	11.54	-1.92
	11.57	-1.97
	11.61	-1.98
	11.64	-2.09
	11.67	-2.11
	11.71	-2.13
	11.74	-2
	11.77	-1.91
	11.81	-2.11
	11.84	-2.34
	11.87	-2.16
	11.91	-2.29
	11.94	-2.26
	11.97	-2.16
	12.01	-2.16
	12.04	-2.07
	12.07	-1.97
	12.11	-1.86
	12.14	-1.69
	12.17	-1.52
	12.21	-1.25
	12.24	-0.93
	12.27	-0.57
	12.3	-0.13
	12.34	0.37
	12.37	0.97
	12.4	1.69
	12.44	2.52
	12.47	3.48
	12.5	4.6
	12.54	5.88
	12.57	7.4
	12.6	9.12
	12.64	11.14
	12.67	13.45
	12.7	16.17
	12.74	19.31
	12.77	22.96
	12.8	27.13
	12.84	31.95
	12.87	37.44
	12.9	43.75
	12.94	50.86
	12.97	58.93
	13	67.9
	13.04	77.82
	13.07	88.65
	13.1	100.34
	13.14	112.81
	13.17	125.91
	13.2	139.47
	13.24	153.22
	13.27	167.01
	13.3	180.58
	13.34	193.62
	13.37	205.84
	13.4	217.06
	13.44	226.95
	13.47	235.47
	13.5	242.31
	13.54	247.53
	13.57	250.97
	13.6	252.75
	13.64	252.83
	13.67	251.42
	13.7	248.58
	13.73	244.51
	13.77	239.34
	13.8	233.31
	13.83	226.58
	13.87	219.38
	13.9	211.77
	13.93	203.96
	13.97	196.08
	14	188.21
	14.03	180.41
	14.07	172.79
	14.1	165.31
	14.13	158.09
	14.17	151.07
	14.2	144.3
	14.23	137.71
	14.27	131.46
	14.3	125.38
	14.33	119.56
	14.37	113.89
	14.4	108.44
	14.43	103.12
	14.47	98
	14.5	92.97
	14.53	88.1
	14.57	83.38
	14.6	78.76
	14.63	74.27
	14.67	69.88
	14.7	65.65
	14.73	61.46
	14.77	57.43
	14.8	53.47
	14.83	49.68
	14.87	45.96
	14.9	42.39
	14.93	38.94
	14.97	35.65
	15	32.49
	15.03	29.51
	15.07	26.65
	15.1	23.96
	15.13	21.41
	15.16	19.05
	15.2	16.84
	15.23	14.8
	15.26	12.93
	15.3	11.23
	15.33	9.66
	15.36	8.24
	15.4	6.98
	15.43	5.82
	15.46	4.81
	15.5	3.89
	15.53	3.06
	15.56	2.32
	15.6	1.68
	15.63	1.11
	15.66	0.59
	15.7	0.14
	15.73	-0.23
	15.76	-0.58
	15.8	-0.89
	15.83	-1.16
	15.86	-1.4
	15.9	-1.61
	15.93	-1.79
	15.96	-1.95
	16	-2.09
	16.03	-2.22
	16.06	-2.33
	16.1	-2.44
	16.13	-2.53
	16.16	-2.62
	16.2	-2.7
	16.23	-2.78
	16.26	-2.86
	16.3	-2.93
	16.33	-2.97
	16.36	-3.02
	16.4	-3.06
	16.43	-3.1
	16.46	-3.14
	16.5	-3.19
	16.53	-3.23
	16.56	-3.24
	16.6	-3.29
	16.63	-3.31
	16.66	-3.34
	16.69	-3.36
	16.73	-3.38
	16.76	-3.4
	16.79	-3.41
	16.83	-3.43
	16.86	-3.45
	16.89	-3.46
	16.93	-3.48
	16.96	-3.49
	16.99	-3.51
	17.03	-3.52
	17.06	-3.52
	17.09	-3.53
	17.13	-3.56
	17.16	-3.55
	17.19	-3.58
	17.23	-3.58
	17.26	-3.59
	17.29	-3.61
	17.33	-3.62
	17.36	-3.64
	17.39	-3.63
	17.43	-3.64
	17.46	-3.65
	17.49	-3.67
	17.53	-3.69
	17.56	-3.69
	17.59	-3.77
	17.63	-3.94
	17.66	-3.71
	17.69	-3.74
	17.73	-3.74
	17.76	-3.74
	17.79	-3.74
	17.83	-3.77
	17.86	-3.78
	17.89	-3.78
	17.93	-3.78
	17.96	-3.79
	17.99	-3.79
	18.03	-3.82
	18.06	-3.81
	18.09	-3.82
	18.12	-3.82
	18.16	-3.84
	18.19	-3.84
	18.22	-3.85
	18.26	-3.86
	18.29	-3.87
	18.32	-3.88
	18.36	-3.88
	18.39	-3.89
	18.42	-3.9
	18.46	-3.9
	18.49	-3.91
	18.52	-3.91
	18.56	-3.92
	18.59	-3.91
	18.62	-3.92
	18.66	-3.92
	18.69	-3.92
	18.72	-3.94
	18.76	-3.94
	18.79	-3.94
	18.82	-3.94
	18.86	-3.96
	18.89	-3.94
	18.92	-3.94
	18.96	-3.94
	18.99	-3.96
	19.02	-3.96
	19.06	-3.95
	19.09	-3.94
	19.12	-3.93
	19.16	-3.92
	19.19	-3.92
	19.22	-3.92
	19.26	-3.92
	19.29	-3.91
	19.32	-3.91
	19.36	-3.9
	19.39	-3.88
	19.42	-3.87
	19.46	-3.86
	19.49	-3.85
	19.52	-3.85
	19.55	-3.84
	19.59	-3.83
	19.62	-3.82
	19.65	-3.81
	19.69	-3.79
	19.72	-3.79
	19.75	-3.81
	19.79	-3.8
	19.82	-3.81
	19.85	-3.82
	19.89	-3.82
	19.92	-3.84
	19.95	-3.85
	19.99	-3.86
	20.02	-3.86
	20.05	-3.87
	20.09	-3.87
	20.12	-3.85
	20.15	-3.83
	20.19	-3.84
	20.22	-3.84
	20.25	-3.81
	20.29	-3.8
	20.32	-3.78
	20.35	-3.8
	20.39	-3.81
	20.42	-3.82
	20.45	-3.8
	20.49	-3.8
	20.52	-3.8
	20.55	-3.8
	20.59	-3.79
	20.62	-3.79
	20.65	-3.77
	20.69	-3.75
	20.72	-3.73
	20.75	-3.71
	20.79	-3.69
	20.82	-3.68
	20.85	-3.66
	20.89	-3.65
	20.92	-3.63
	20.95	-3.61
	20.98	-3.6
	21.02	-3.6
	21.05	-3.59
	21.08	-3.58
	21.12	-3.58
	21.15	-3.58
	21.18	-3.59
	21.22	-3.65
	21.25	-3.33
	21.28	-3.62
	21.32	-3.64
	21.35	-3.65
	21.38	-3.68
	21.42	-3.7
	21.45	-3.73
	21.48	-3.75
	21.52	-3.79
	21.55	-3.82
	21.58	-3.87
	21.62	-3.91
	21.65	-3.94
	21.68	-3.97
	21.72	-4
	21.75	-4.02
	21.78	-4.04
	21.82	-4.07
	21.85	-4.08
	21.88	-4.09
	21.92	-4.09
	21.95	-4.09
	21.98	-4.07
	22.02	-4.05
	22.05	-4.02
	22.08	-4.02
	22.12	-4
	22.15	-3.99
	22.18	-3.96
	22.22	-3.95
	22.25	-3.94
	22.28	-3.92
	22.32	-3.9
	22.35	-3.91
	22.38	-3.9
	22.41	-3.88
	22.45	-3.87
	22.48	-3.88
	22.51	-3.87
	22.55	-3.86
	22.58	-3.86
	22.61	-3.87
	22.65	-3.86
	22.68	-3.86
	22.71	-3.87
	22.75	-3.87
	22.78	-3.86
	22.81	-3.86
	22.85	-3.87
	22.88	-3.86
	22.91	-3.86
	22.95	-3.87
	22.98	-3.87
	23.01	-3.88
	23.05	-3.88
	23.08	-3.88
	23.11	-3.88
	23.15	-3.89
	23.18	-3.89
	23.21	-3.87
	23.25	-3.88
	23.28	-3.88
	23.31	-3.87
	23.35	-3.87
	23.38	-3.87
	23.41	-3.88
	23.45	-3.87
	23.48	-3.86
	23.51	-3.86
	23.55	-3.87
	23.58	-3.87
	23.61	-3.88
	23.65	-3.88
	23.68	-3.87
	23.71	-3.87
	23.75	-3.88
	23.78	-3.88
	23.81	-3.88
	23.84	-3.88
	23.88	-3.88
	23.91	-3.88
	23.94	-3.88
	23.98	-3.88
	24.01	-3.86
	24.04	-3.87
	24.08	-3.87
	24.11	-3.88
	24.14	-3.88
	24.18	-3.86
	24.21	-3.87
	24.24	-3.86
	24.28	-3.86
	24.31	-3.85
	24.34	-3.86
	24.38	-3.84
	24.41	-3.84
	24.44	-3.84
	24.48	-3.85
	24.51	-3.85
	24.54	-3.86
	24.58	-3.84
	24.61	-3.85
	24.64	-3.85
	24.68	-3.84
	24.71	-3.85
	24.74	-3.84
	24.78	-3.86
	24.81	-3.85
	24.84	-3.84
	24.88	-3.84
	24.91	-3.86
	24.94	-3.85
	24.98	-3.85
	25.01	-3.85
	25.04	-3.85
	25.08	-3.84
	25.11	-3.85
	25.14	-3.86
	25.18	-3.85
	25.21	-3.86
	25.24	-3.86
	25.27	-3.84
	25.31	-3.84
	25.34	-3.85
	25.37	-3.84
	25.41	-3.84
	25.44	-3.84
	25.47	-3.85
	25.51	-3.85
	25.54	-3.83
	25.57	-3.83
	25.61	-3.83
	25.64	-3.84
	25.67	-3.84
	25.71	-3.83
	25.74	-3.83
	25.77	-3.84
	25.81	-3.85
	25.84	-3.83
	25.87	-3.83
	25.91	-3.87
	25.94	-3.81
	25.97	-3.79
	26.01	-3.78
	26.04	-3.92
	26.07	-3.86
	26.11	-3.63
	26.14	-3.52
	26.17	-3.85
	26.21	-3.79
	26.24	-3.78
	26.27	-3.82
	26.31	-3.83
	26.34	-3.8
	26.37	-3.8
	26.41	-3.81
	26.44	-3.81
	26.47	-3.84
	26.51	-3.82
	26.54	-3.81
	26.57	-3.83
	26.61	-3.83
	26.64	-3.83
	26.67	-3.81
	26.7	-3.82
	26.74	-3.82
	26.77	-3.82
	26.8	-3.81
	26.84	-3.81
	26.87	-3.82
	26.9	-3.81
	26.94	-3.82
	26.97	-3.81
	27	-3.81
	27.04	-3.81
	27.07	-3.82
	27.1	-3.81
	27.14	-3.82
	27.17	-3.8
	27.2	-3.8
	27.24	-3.8
	27.27	-3.81
	27.3	-3.8
	27.34	-3.8
	27.37	-3.81
	27.4	-3.82
	27.44	-3.81
	27.47	-3.8
	27.5	-3.81
	27.54	-3.81
	27.57	-3.81
	27.6	-3.81
	27.64	-3.81
	27.67	-3.82
	27.7	-3.81
	27.74	-3.8
	27.77	-3.79
	27.8	-3.8
	27.84	-3.81
	27.87	-3.81
	27.9	-3.81
	27.94	-3.8
	27.97	-3.8
	28	-3.8
	28.04	-3.79
	28.07	-3.79
	28.1	-3.8
	28.14	-3.8
	28.17	-3.79
	28.2	-3.79
	28.23	-3.79
	28.27	-3.78
	28.3	-3.77
	28.33	-3.79
	28.37	-3.78
	28.4	-3.78
	28.43	-3.78
	28.47	-3.78
	28.5	-3.79
	28.53	-3.8
	28.57	-3.81
	28.6	-3.8
	28.63	-3.81
	28.67	-3.8
	28.7	-3.8
	28.73	-3.79
	28.77	-3.79
	28.8	-3.79
	28.83	-3.79
	28.87	-3.8
	28.9	-3.78
	28.93	-3.77
	28.97	-3.78
	29	-3.78
	29.03	-3.81
	29.07	-3.85
	29.1	-3.89
	29.13	-3.92
	29.17	-3.95
	29.2	-3.98
	29.23	-4.01
	29.27	-4.01
	29.3	-4.04
	29.33	-4.05
	29.37	-4.07
	29.4	-4.08
	29.43	-4.1
	29.47	-4.11
	29.5	-4.12
	29.53	-4.14
	29.57	-4.15
	29.6	-4.13
	29.63	-4.31
	29.66	-4.18
	29.7	-4.19
	29.73	-4.19
	29.76	-4.21
	29.8	-4.22
	29.83	-4.24
	29.86	-4.25
	29.9	-4.25
	29.93	-4.24
	29.96	-4.27
	30	-4.28
	30.03	-4.28
	30.06	-4.29
	30.1	-4.29
	30.13	-4.3
	30.16	-4.3
	30.2	-4.31
	30.23	-4.33
	30.26	-4.32
	30.3	-4.31

## Sheet: Supplementary Figure 2
Supplementary Figure2 a
	0ug				4ug				20ug				40ug								100ug				200ug
0	0	0	0	0	0	0	0	0	0	0	0	0	0	0	0	0	0	0	0	0	0	0	0	0	0	0	0	0
11	145.762	188.538	188.538	216.562	157.696	177.315	191.808	213.75	167.936	171.088	194.4	203.35	168.338	169.984	180.918	181.3	189.216	191.808	196.992	199.584	164.775	173.225	193.027	210.826	154.422	183.298	188.65	213.75
14	226.845	278.4	271.483	294.4	255.881	257.032	273.78	225.504	216.302	271.472	334.116	351.31	257.911	221.387	181.804	240.318	216.562	236.25	277.724	229.992	175.712	215.016	246.42	229.992	146.072	156.816	163.849	154.87
17	304	423.2	321.726	475.695	335.962	297.6	304	247.5	186.517	375.7	302.688	503.608	392.85	230.688	145.408	313.992	145.408	396.9	363.312	176.4	161.604	203.456	214.243	207.831	111.392	92.512	52.6965	76.25
20	417.15	575	470.596	682.344	340.605	288.444	552.23	345.6	78.652	379.456	391.072	752.328	406.56	139.606	128.375	241.875	84.564	456.192	459.472	100.719	92.512	91.936	133.2	81.461	74.8415	58.016	38.829	61.25
23	854.456	791.678	726	998.514	455.762	340.216	882.941	557.568	30.118	455.054	502.272	851.238	516.096	85.176	76.7295	343.914	34.983	562.277	561.816	59.643	41.454	65.1655	90.584	55.016	23.12	0	0	22.6625
Supplementary Figure2 b
dose(μg/injection) %tumor free
0	0	0
4	0	0
20	20	25
40	50	50
100	100	100
200	100	100

## Sheet: Supplementary Figure 3
Supplementary3 b
#per mg tumor treatment	CTR	mCTLA-4	mProCTLA-4
	71.1665	168.609	121.948
	124.563	84.9149	83.4644
	88.437	135.567	84.6603
	127.835	96.4871	120.987
	82.4406	138.465	110.207
	66.84	190.13	97.4557
	52.5	152.89	67.49
	68.24	144.42	59.9
	74.91	119.81	71.44
			34.17
Supplementary Figure3 c
	CTR					mProCTLA-4					mProCTLA-4no ADCC
0	0	0	0	0	0	0	0	0	0	0	0	0	0	0	0
11	148.84	219.284	234.406	249.018	330.672	196.992	217.728	225.264	252.486	281.6	202.176	207.831	230.3	265.586	269.001
14	346.286	406.56	410.478	505	499.392	410.432	276.538	242.592	363.968	319.39	342.216	475.398	393.576	418.19	409.909
17	606.88	573.087	536.987	922.383	745.42	382.925	291.688	101.92	305.942	230.688	568.458	573.248	490.398	509.652	515
21	1244.48	968.112	1609.36	676.26	1115.4	213.564	270.738	37.8225	289.132	75	761.359	796.544	976.376	1341.98	921.6
25						132.095	126.514	0	99.0945	0
27						44.982	53.958	0	28.749	0
30						0	0	0	0	0
Supplementary Figure3 d
% of CD4+ T cells treatment	CTR	mProCTLA-4	mProCTLA-4no ADCC
	42.1	32.8	30
	39.5	28.6	38.2
	39.2	15.8	32.5
	33.9	17.5	35.9
	39.5	16.2	30.9

## Sheet: Supplementary Figure 4
Supplementary 4 a
Body weight change(%)	CTR														Ipi														IpiADCC														ProCTLA-4
0	0	0	0	0	0	0	0	0	0	0	0	0	0		0	0	0	0	0	0	0	0							0	0	0	0	0	0	0	0	0	0	0				0	0	0	0	0	0	0
3	3.61	1.24	4.18	2.94	0.86	2.49	3.81	0.44	-1.37	-1.62	3.09	1.58	4.56		3.49	0.43	-1.32	0.44	3.1	2.81	2.13	6.32							0.41	4.83	2.06	0.49	-0.44	0.45	3.21	9.09	-6.79	1.41	1.17				2.78	1.67	1.97	-2.4	1.27	2.28	1.71
6	4.42	0.41	2.57	1.31	0.86	2.49	4.76	4.37	0.91	1.94	3.09	2.21	5.26		7.42	1.73	4.39	-0.44	6.64	1.56	0.8	4.91							-7.85	-6.9	2.47	1.94	2.64	2.7	7.8	14.44	-12.04	1.06	0				14.44	12.78	8.87	8.65	5.08	3.58	1.71
8	4.02	0.41	-0.32	-2.61	4.74	1.99	8.57	1.75	1.37	3.24	2.41	1.26	5.61		9.17	2.16	5.7	1.33	6.19	0	-5.87	5.96							-21.07	-15.86	0	0	1.32	-1.8	8.26	13.37	-23.15	0	-0.88				16.67	14.44	9.85	8.17	5.51	4.23	1.37
10	0.8	-2.07	-3.22	-1.31	5.6	3.48	8.57	0.44	5.02	1.62	1.37	-0.32	6.32		7.86	-0.43	6.14	1.33	7.08	1.88	-13.87	5.96								-22.07	-7	-0.97	0	-4.95	5.05	13.37	-22.53	-0.71	-2.34				17.78	15.56	8.87	9.13	6.36	2.93	4.79
13	2.81	2.9	-6.75	4.58	6.9	6.97	9.05	2.62	7.31	2.91	2.06	-0.32	7.02		6.55	-0.87	3.07	-0.88	4.87	-0.94	-14.67	5.26								-30.34	-13.17	-1.94	-0.88	-9.91	2.75	12.83	-23.46	-1.06	-5.26				23.33	17.78	6.4	12.5	9.32	4.89	6.85
15	2.01	1.24	-8.68	3.59	12.07	9.95	13.33	6.11	8.22	0.32	1.37	-2.21	6.32		6.11	-5.19	-0.88	-0.44	2.21	-2.81	-14.93	1.75								-34.14		0	-12.33	-18.92	0.46	8.56	-23.15	-1.77	-8.77				30.56	20	4.93	16.83	10.59	5.21	4.79
17	-1.2	5.39	-11.9	6.54	9.05	8.46	15.71	6.99	9.13	-3.88	6.53	-1.89	7.37		3.93	-10.82	-3.95	-5.75	0.88	-3.75	-17.6	3.51								-38.97		-2.43		-27.48	-1.83	4.81	-21.91	-3.89	-8.77				32.22	20	5.91	16.35	11.44	8.79	8.22
19	-2.41	5.81	-12.54	7.19	7.33	8.96	13.81	-1.31	6.85	-9.39	9.28	-5.05	5.61		-2.18	-20.35	-12.28	-9.73	-6.19	-7.81	-21.87	-1.75								-46.9		-8.25			-7.8	-3.74	-18.21	-7.07	-12.28				33.89	18.33	5.42	14.42	12.71	9.12	6.85
22					7.76	8.96	11.43	-1.75	10.05	-8.74	12.37	-9.15	9.82		-10.04	-29.87	-21.05	-9.29	-11.06	-10.63	-22.67	-5.26										-16.5			-11.93	-8.02	-20.99	-10.25	-14.33				32.78	20	6.4	14.9	10.59	11.07	6.85
26					8.62	8.46	14.29	0.44	7.31	-4.85	17.53	-11.36	15.09		-20.09			-16.37	-13.72	-16.25	-24.53	-8.42													-18.81	-14.97	-25	-13.07	-18.71				32.78	22.22	5.91	18.27	13.56	11.07	6.16
29					9.48	10.45	15.24	3.06	9.13	-4.21	19.24	-10.41	12.98		-26.64			-26.11	-13.72	-23.75	-26.93	-16.49													-27.06	-14.97	-29.01	-24.03	-21.35				34.44	22.78	7.88	17.31	15.25	14.66	7.88
33					8.62	7.96	12.86	0.87	5.94											-27.5	-29.33	-22.46															-31.48	-27.92	-24.85				27.78	17.78	0.99	13.94	8.47
Supplementary Figure 4 b
	CTR	Ipi	IpiADCC	ProCTLA-4	ProCTLA-4ADCC
19	0
19	0
19	0
19	0
33	0
33	0
33	0
33	0
33	0
33	0
33	0
33	0
33	0
29		1
19		1
20		1
31		1
26		1
29		1
18		1
32		1
20			1
11			1
15			1
30			1
30			1
8			1
13			1
10			1
21			1
29			1
29			1
33				0
33				0
33				0
33				0
33				0
33				0
33				0
33				0
33				0
19					0
19					0
19					0
33					0
33					0
33					0
33					0
33					0
33					0
33					0
33					0
33					0
Supplementary Figure 4 c
	CTR									Ipi									IpiADCC									ProCTLA-4									ProCTLA-4ADCC
	475.333	35.2333	162.1	72.9667	72.2	113.55	32.85	33.5	32.85	170.65	815.85	228.65	484.55	224.35					555.367	849.133	1542.57	178.85	178.85	66.3	177.2	417.3		76.7	76.7	73.3	10.4	10.3					169.3	85.9667	263.333	10.4	10.9	77.4	77.4	68.05	71.95
[truncated: 13 more columns]

[truncated: 1 more sheets: Supplementary Figure 5]
